# Supplementary material for: Emergence of a Hypervirulent Tigecycline-Resistant Klebsiella pneumoniae Strain Co-producing blaNDM–1 and blaKPC–2 With an Uncommon Sequence Type ST464 in Southwestern China
Source: Front Microbiol. 2022 Apr 29;13:868705. doi: 10.3389/fmicb.2022.868705 (PMC9100695; doi:10.3389/fmicb.2022.868705)
Supplement: Supplementary file 2 [file Table_4.xls]

## Sheet: VFDB_Jan_23-5716861177
VFclass	Virulence factors	Related genes	AHSWKP25(Prediction)
Adherence	Type 3 fimbriae	mrkA	orf00828
		mrkB	orf00829
		mrkC	orf00830
		mrkD	orf00831
		mrkF	orf00832
		mrkH	orf00836
		mrkI	orf00834
		mrkJ	orf00833
	Type I fimbriae	fimA	orf00821
		fimB	orf00823
		fimC	orf00819
		fimD	orf00702; orf00818
		fimE	orf00822
		fimF	orf00817
		fimG	orf00816
		fimH	orf00815
		fimI	orf00820
		fimK	orf00814
Antiphagocytosis	Capsule	-	orf01633; orf01634; orf01635; orf01636; orf01637; orf01638; orf01639; orf01642; orf01646; orf01647; orf01648; orf01649; orf01650; orf01652; orf01653; orf01654; orf01655; orf04816
Efflux pump	AcrAB	acrA	orf03793
		acrB	orf03794
Iron uptake	Aerobactin	iucA	-
		iucB	-
		iucC	-
		iucD	-
		iutA	orf03115
	Ent siderophore	entA	orf03602
		entB	orf03603
		entC	orf03605
		entD	orf03615
		entE	orf03604
		entF	orf03611
		entS	orf03607
		fepA	orf03614
		fepB	orf03606
		fepC	orf03610
		fepD	orf03608
		fepG	orf03609
		fes	orf03613
	Salmochelin	IroB	-
		iroC	-
		iroD	-
		iroE	orf02575
		iroN	orf02967
	Yersiniabactin	fyuA	-
		irp1	-
		irp2	-
		ybtA	-
		ybtE	-
		ybtP	-
		ybtQ	-
		ybtS	-
		ybtT	-
		ybtU	-
		ybtX	-
Nutritional factor	Allantoin utilization	allA	-
		allB	-
		allC	-
		allD	-
		allR	-
		allS	-
Regulation	RcsAB	rcsA	orf01745
		rcsB	orf01501
	RmpA	rmpA	-
Secretion system	T6SS-I	-	orf02875
		-	orf02869
		-	orf02868
		clpV/tssH	orf02877
		dotU/tssL	orf02880
		hcp/tssD	orf01373; orf02878
		icmF/tssM	orf02867
		impA/tssA	orf01382
		ompA	orf02879
		sciN/tssJ	orf02863
		tle1	-
		tli1	orf02871; orf02872; orf02873; orf02874
		tssF	orf02865
		tssG	orf02864
		vasE/tssK	orf02881
		vgrG/tssI	orf01375; orf01388; orf02876
		vipA/tssB	orf01368; orf02883
		vipB/tssC	orf01369; orf02882
	T6SS-II	clpV	orf01179
		dotU	-
		icmF	-
		impF	-
		impH	orf01386
		impJ	orf01370
		ompA	-
		sciN	orf01387
		vasA/impG	orf01385
		vgrG	-
	T6SS-III	-	-
		-	orf01903
		-	-
		-	-
		-	-
		-	orf01932
		-	orf01933
		dotU	orf01901
		icmF	orf01926
		impA	orf01931
		impF	orf01930
		impG	orf01927
		impH	orf01928
		impJ	orf01900
		lysM	-
		ompA	orf01902
		sciN	orf01929
		vgrG	orf01904
Serum resistance	LPS rfb locus	-	orf01658; orf01659; orf01660; orf01661; orf01662; orf01663; orf01664
Toxin	Colibactin	clbA	-
		clbB	-
		clbC	-
		clbD	-
		clbE	-
		clbF	-
		clbG	-
		clbH	-
		clbI	-
		clbJ	-
		clbK	-
		clbL	-
		clbM	-
		clbN	-
		clbO	-
		clbP	-
		clbQ	-
		clbS	-
	Table saved from VFDB (http://www.mgc.ac.cn/VFs/)
